# Supplementary material for: Three new species of Krogia (Ramalinaceae, lichenised Ascomycota) from the Paleotropics
Source: MycoKeys. 2018 Sep 26;(40):69–88. doi: 10.3897/mycokeys.40.26025 (PMC6170524; doi:10.3897/mycokeys.40.26025)
Supplement: XML Treatment for Krogia borneensis [file mycokeys.40.26025-treatment1.xml]

<!DOCTYPE tp:taxon-treatment
  PUBLIC "-//TaxonX//DTD Taxonomic Treatment Publishing DTD v0 20100105//EN" "tax-treatment-NSO.dtd">
<tp:taxon-treatment xmlns:tp="http://www.plazi.org/taxpub"><tp:treatment-meta><kwd-group><label>Taxon classification</label><kwd><named-content xmlns:xlink="http://www.w3.org/1999/xlink" content-type="kingdom">Fungi</named-content></kwd><kwd><named-content xmlns:xlink="http://www.w3.org/1999/xlink" content-type="order">Lecanorales</named-content></kwd><kwd><named-content xmlns:xlink="http://www.w3.org/1999/xlink" content-type="family">Ramalinaceae</named-content></kwd></kwd-group><mixed-citation publication-type="journal"><person-group><name><surname>Kistenich</surname><given-names>Sonja</given-names></name><name><surname>Rikkinen</surname><given-names>Jouko K.</given-names></name><name><surname>Thüs</surname><given-names>Holger</given-names></name><name><surname>Vairappan</surname><given-names>Charles S.</given-names></name><name><surname>Wolseley</surname><given-names>Patricia A.</given-names></name><name><surname>Timdal</surname><given-names>Einar</given-names></name></person-group><article-title>Three new species of <italic><tp:taxon-name><tp:taxon-name-part taxon-name-part-type="genus" reg="Krogia">Krogia</tp:taxon-name-part></tp:taxon-name></italic> (<tp:taxon-name><tp:taxon-name-part taxon-name-part-type="family">Ramalinaceae</tp:taxon-name-part></tp:taxon-name>, lichenised <tp:taxon-name><tp:taxon-name-part taxon-name-part-type="phylum">Ascomycota</tp:taxon-name-part></tp:taxon-name>) from the Paleotropics</article-title><source>MycoKeys</source><day>26</day><month>9</month><year>2018</year><volume>2018</volume><issue>40</issue><fpage>69</fpage><lpage>88</lpage><pub-id pub-id-type="doi">10.3897/mycokeys.40.26025</pub-id></mixed-citation></tp:treatment-meta><tp:nomenclature><tp:taxon-name>
            <tp:taxon-name-part taxon-name-part-type="genus" reg="Krogia">Krogia</tp:taxon-name-part>
            <tp:taxon-name-part taxon-name-part-type="species" reg="borneensis">borneensis</tp:taxon-name-part>
            <object-id xmlns:xlink="http://www.w3.org/1999/xlink" content-type="mycobank" xlink:type="simple">MB825078</object-id>
          </tp:taxon-name><tp:taxon-authority>Kistenich &amp; Timdal</tp:taxon-authority><tp:taxon-status xmlns:xlink="http://www.w3.org/1999/xlink" xlink:type="simple">sp. nov.</tp:taxon-status><xref ref-type="fig" rid="F2">Fig. 2</xref></tp:nomenclature><tp:treatment-sec sec-type="diagnosis" id="SECID0EBABG"><title>Diagnosis.</title><p>The species differs from <italic><tp:taxon-name><tp:taxon-name-part taxon-name-part-type="genus" reg="Krogia">K.</tp:taxon-name-part><tp:taxon-name-part taxon-name-part-type="species" reg="isidiata">isidiata</tp:taxon-name-part></tp:taxon-name></italic> in forming lacinules as vegetative dispersal units, not isidia, and from the other species in the genus in producing sekikaic and homosekikaic acid.</p></tp:treatment-sec><tp:treatment-sec sec-type="material" id="SECID0ESABG"><title>Type.</title><p>Malaysia, Borneo, Sabah, Maliau conservation area, trail between Nepenthes Camp and waterfall Takob Akob, <named-content xmlns:xlink="http://www.w3.org/1999/xlink" content-type="dwc:verbatimCoordinates" xlink:type="simple"><named-content content-type="geo-json" specific-use="{&#34;type&#34;:&#34;Point&#34;,&#34;coordinates&#34;:[116.870000,4.723333]}" id="NCID0E2ABG" xlink:type="simple">4°43.4'N, 116°52.2'E</named-content></named-content>, 900–1000 m alt., in low (few metres) and open pristine montane "Kerangas" (heath) forest with higher trees mostly along a small stream, on smooth barked tree in the vicinity of the stream, 2013-02-23, C. Vairappan &amp; H. Thüs L291 (BORH, holotype) [<abbrev xmlns:xlink="http://www.w3.org/1999/xlink" xlink:title="thin-layer chromatography" id="ABBRID0EABBG" xlink:type="simple">TLC</abbrev>: sekikaic and homosekikaic acid; GenBank: <ext-link xmlns:xlink="http://www.w3.org/1999/xlink" ext-link-type="gen" xlink:href="MH174275" xlink:type="simple">MH174275</ext-link> (<abbrev xmlns:xlink="http://www.w3.org/1999/xlink" xlink:title="mitochondrial small subunit" id="ABBRID0EJBBG" xlink:type="simple">mtSSU</abbrev>)].</p></tp:treatment-sec><tp:treatment-sec sec-type="description" id="SECID0ENBBG"><title>Description.</title><p>Thallus effuse, squamulose; squamules up to 1 mm wide, deeply divided into 0.1–0.2 wide lobes, ascending, imbricate, flattened, elongated to partly linear, often slightly laterally constricted, greyish-green with patches of red (K+ purple) spots, epruinose, glabrous; margin concolorous with upper side, not fibrillose; lower side white; lacinules formed by tips of the lobes. Upper cortex composed of a single layer of thick-walled cells with angular to shortly cylindrical lumina (resembling <italic><tp:taxon-name><tp:taxon-name-part taxon-name-part-type="genus" reg="Eschatogonia">Eschatogonia</tp:taxon-name-part></tp:taxon-name></italic>-type), not containing crystals (polarised light!); algal layer 30–40 µm thick, filled with crystals dissolving in K; medulla composed of loosely interwoven hyphae, not containing crystals dissolving in K; lower cortex resembling upper cortex, both continuing over the edge of the squamule; prothallus brownish-black, often well developed. Apothecia (present in the holotype only) up to 0.6 mm diam. when simple, forming aggregates up to 1.5 mm diam., medium brown with red patches or entirely reddish-brown, more or less plane, with an indistinct, slightly paler, often flexuose margin; excipulum pale brown to colourless, composed of radiating, closely conglutinated hyphae, in inner part containing colourless crystals dissolving in K; hypothecium partly to entirely stained by a blood red pigment which dissolves in K with a purple effusion; epithecium colourless, not containing crystals. Ascospores filiform, curved, non-septate, spirally arranged in ascus, 20–31 × ca. 1.0 µm (n=10, from holotype). Conidiomata not seen.</p></tp:treatment-sec><tp:treatment-sec sec-type="chemistry" id="SECID0E1BBG"><title>Chemistry.</title><p>Sekikaic acid (major), homosekikaic acid (major). Spot tests: all negative, except for red patches being K+ purple.</p></tp:treatment-sec><tp:treatment-sec sec-type="distribution" id="SECID0E6BBG"><title>Distribution.</title><p>The species is known from five localities in Borneo.</p><p><bold>Ecology</bold>. The species occurred in rather low "Kerangas" (heath) forest vegetation or on transition vegetation between the heath and oak/conifer (particularly <italic><tp:taxon-name><tp:taxon-name-part taxon-name-part-type="genus" reg="Agathis">Agathis</tp:taxon-name-part></tp:taxon-name></italic>) forest at higher elevations (ca. 1000 m) on very poor soils on sandstone (Fig. <xref ref-type="fig" rid="F2">2B</xref>). The species always grew on the rather smooth barked, middle-sized trees together with various <tp:taxon-name><tp:taxon-name-part taxon-name-part-type="family">Pyrenulaceae</tp:taxon-name-part></tp:taxon-name> and <tp:taxon-name><tp:taxon-name-part taxon-name-part-type="family">Graphidaceae</tp:taxon-name-part></tp:taxon-name>.</p><fig id="F2" position="float" orientation="portrait"><label>Figure 2.</label><caption><p><italic><tp:taxon-name><tp:taxon-name-part taxon-name-part-type="genus" reg="Krogia">Krogia</tp:taxon-name-part><tp:taxon-name-part taxon-name-part-type="species" reg="borneensis">borneensis</tp:taxon-name-part></tp:taxon-name></italic>. <bold>A</bold> Field photograph of the holotype <bold>B</bold> habitat at type locality <bold>C</bold> herbarium photograph of holotype. Scale bar: 1 mm. Photo: H. Thüs (<bold>A, B</bold>), E. Timdal (<bold>C</bold>).</p></caption><graphic xmlns:xlink="http://www.w3.org/1999/xlink" xlink:href="mycokeys-40-069-g002.jpg" position="float" orientation="portrait" xlink:type="simple" id="oo_231356.jpg"/></fig></tp:treatment-sec><tp:treatment-sec sec-type="etymology" id="SECID0E6DBG"><title>Etymology.</title><p>The specific epithet refers to its occurrence in Borneo.</p><!--PageBreak--></tp:treatment-sec><tp:treatment-sec sec-type="remarks" id="SECID0EFEBG"><title>Remarks.</title><p>The medium-sized, flattened squamules make the species morphologically most similar to the neotropical <italic><tp:taxon-name><tp:taxon-name-part taxon-name-part-type="genus" reg="Krogia">K.</tp:taxon-name-part><tp:taxon-name-part taxon-name-part-type="species" reg="antillarum">antillarum</tp:taxon-name-part></tp:taxon-name></italic>. The squamules are more elongated, often linear and with more lateral constrictions in <italic><tp:taxon-name><tp:taxon-name-part taxon-name-part-type="genus" reg="Krogia">K.</tp:taxon-name-part><tp:taxon-name-part taxon-name-part-type="species" reg="borneensis">borneensis</tp:taxon-name-part></tp:taxon-name></italic> than in <italic><tp:taxon-name><tp:taxon-name-part taxon-name-part-type="genus" reg="Krogia">K.</tp:taxon-name-part><tp:taxon-name-part taxon-name-part-type="species" reg="antillarum">antillarum</tp:taxon-name-part></tp:taxon-name></italic>, which has more fan-shaped squamules. The former species has a thin, unicellular cortex on both upper and lower side, whereas the latter has a multicellular (20–30 µm thick) upper cortex and lacks a lower cortex (<xref ref-type="bibr" rid="B26">Timdal 2009</xref>). Chemically, the latter species differs in forming 4-O-methylcryptochlorophaeic acid.</p><p><italic><tp:taxon-name><tp:taxon-name-part taxon-name-part-type="genus" reg="Krogia">Krogia</tp:taxon-name-part><tp:taxon-name-part taxon-name-part-type="species" reg="isidiata">isidiata</tp:taxon-name-part></tp:taxon-name></italic> shares the secondary chemistry (sekikaic and homosekikaic acid) with <italic><tp:taxon-name><tp:taxon-name-part taxon-name-part-type="genus" reg="Krogia">K.</tp:taxon-name-part><tp:taxon-name-part taxon-name-part-type="species" reg="borneensis">borneensis</tp:taxon-name-part></tp:taxon-name></italic>, but they differ in their vegetative dispersal units, the former producing cylindrical isidia, the latter flat lacinules (fragmenting squamules). The upper cortex of <italic><tp:taxon-name><tp:taxon-name-part taxon-name-part-type="genus" reg="Krogia">K.</tp:taxon-name-part><tp:taxon-name-part taxon-name-part-type="species" reg="isidiata">isidiata</tp:taxon-name-part></tp:taxon-name></italic> is multicellular (15–30 µm thick) and the lower cortex is absent.</p></tp:treatment-sec><tp:treatment-sec sec-type="material" id="SECID0ETGBG"><title>Additional specimens examined.</title><p>Malaysia, Borneo. <italic>Sabah</italic>: Danum, plot 88, dipterocarp forest logged in 1988, <named-content xmlns:xlink="http://www.w3.org/1999/xlink" content-type="dwc:verbatimCoordinates" xlink:type="simple"><named-content content-type="geo-json" specific-use="{&#34;type&#34;:&#34;Point&#34;,&#34;coordinates&#34;:[117.833333,4.966667]}" id="NCID0E5GBG" xlink:type="simple">4°58'N, 117°50'E</named-content></named-content>, 131 m alt., 1997-04-30, P. Wolseley Q21 p.p. (BM 001104020); Danum valley, pristine lowland dipterocarp forest <named-content xmlns:xlink="http://www.w3.org/1999/xlink" content-type="dwc:verbatimCoordinates" xlink:type="simple"><named-content content-type="geo-json" specific-use="{&#34;type&#34;:&#34;Point&#34;,&#34;coordinates&#34;:[117.788667,4.966000]}" id="NCID0EGHBG" xlink:type="simple">4°57.96'N, 117°47.32'E</named-content></named-content>, 200–400 m alt., 2012, P. Wolseley, H. Thüs &amp; C. Vairappan D-3-10-2 (BORH); Maliau conservation area, trail between Nepenthes Camp and waterfall Takob Akob, transition between pristine montane "Kerangas" (heath forest) and montane oak-conifer (<italic><tp:taxon-name><tp:taxon-name-part taxon-name-part-type="genus" reg="Agathis">Agathis</tp:taxon-name-part></tp:taxon-name></italic>) forest, <named-content xmlns:xlink="http://www.w3.org/1999/xlink" content-type="dwc:verbatimCoordinates" xlink:type="simple"><named-content content-type="geo-json" specific-use="{&#34;type&#34;:&#34;Point&#34;,&#34;coordinates&#34;:[116.875000,4.710000]}" id="NCID0EVHBG" xlink:type="simple">4°42.6'N, 116°52.5'E</named-content></named-content>, 900–1000 m alt., 2013, C. Vairappan &amp; H. Thüs L229 (BM); Ranau district, Kinabalu park, Musang camp on the Tambuyukon trail (loc. T98), <named-content xmlns:xlink="http://www.w3.org/1999/xlink" content-type="dwc:verbatimCoordinates" xlink:type="simple"><named-content content-type="geo-json" specific-use="{&#34;type&#34;:&#34;Point&#34;,&#34;coordinates&#34;:[116.681517,6.212000]}" id="NCID0E4HBG" xlink:type="simple">6°12.720'N, 116°40.891' E</named-content></named-content>, 1429 m alt., epiphytic, 2014-12-09, A. Paukov 2234 (B).</p></tp:treatment-sec><ref-list><ref id="B26"><mixed-citation xmlns:xlink="http://www.w3.org/1999/xlink" xlink:type="simple"><person-group><name name-style="western"><surname>Timdal</surname><given-names>E</given-names></name></person-group> (<year>2009</year>) <article-title><italic><tp:taxon-name><tp:taxon-name-part taxon-name-part-type="genus">Krogia</tp:taxon-name-part><tp:taxon-name-part taxon-name-part-type="species">antillarum</tp:taxon-name-part></tp:taxon-name></italic> (<tp:taxon-name><tp:taxon-name-part taxon-name-part-type="family">Ramalinaceae</tp:taxon-name-part></tp:taxon-name>), a new lichen species from the West Indies.</article-title><source>Bryologist</source><volume>112</volume>: <fpage>387</fpage>–<lpage>389</lpage>.</mixed-citation></ref></ref-list></tp:taxon-treatment>
