# Supplementary material for: Three new species of Krogia (Ramalinaceae, lichenised Ascomycota) from the Paleotropics
Source: MycoKeys. 2018 Sep 26;(40):69–88. doi: 10.3897/mycokeys.40.26025 (PMC6170524; doi:10.3897/mycokeys.40.26025)
Supplement: XML Treatment for Krogia isidiata [file mycokeys.40.26025-treatment2.xml]

<!DOCTYPE tp:taxon-treatment
  PUBLIC "-//TaxonX//DTD Taxonomic Treatment Publishing DTD v0 20100105//EN" "tax-treatment-NSO.dtd">
<tp:taxon-treatment xmlns:tp="http://www.plazi.org/taxpub"><tp:treatment-meta><kwd-group><label>Taxon classification</label><kwd><named-content xmlns:xlink="http://www.w3.org/1999/xlink" content-type="kingdom">Fungi</named-content></kwd><kwd><named-content xmlns:xlink="http://www.w3.org/1999/xlink" content-type="order">Lecanorales</named-content></kwd><kwd><named-content xmlns:xlink="http://www.w3.org/1999/xlink" content-type="family">Ramalinaceae</named-content></kwd></kwd-group><mixed-citation publication-type="journal"><person-group><name><surname>Kistenich</surname><given-names>Sonja</given-names></name><name><surname>Rikkinen</surname><given-names>Jouko K.</given-names></name><name><surname>Thüs</surname><given-names>Holger</given-names></name><name><surname>Vairappan</surname><given-names>Charles S.</given-names></name><name><surname>Wolseley</surname><given-names>Patricia A.</given-names></name><name><surname>Timdal</surname><given-names>Einar</given-names></name></person-group><article-title>Three new species of <italic><tp:taxon-name><tp:taxon-name-part taxon-name-part-type="genus" reg="Krogia">Krogia</tp:taxon-name-part></tp:taxon-name></italic> (<tp:taxon-name><tp:taxon-name-part taxon-name-part-type="family">Ramalinaceae</tp:taxon-name-part></tp:taxon-name>, lichenised <tp:taxon-name><tp:taxon-name-part taxon-name-part-type="phylum">Ascomycota</tp:taxon-name-part></tp:taxon-name>) from the Paleotropics</article-title><source>MycoKeys</source><day>26</day><month>9</month><year>2018</year><volume>2018</volume><issue>40</issue><fpage>69</fpage><lpage>88</lpage><pub-id pub-id-type="doi">10.3897/mycokeys.40.26025</pub-id></mixed-citation></tp:treatment-meta><tp:nomenclature><tp:taxon-name>
            <tp:taxon-name-part taxon-name-part-type="genus" reg="Krogia">Krogia</tp:taxon-name-part>
            <tp:taxon-name-part taxon-name-part-type="species" reg="isidiata">isidiata</tp:taxon-name-part>
            <object-id xmlns:xlink="http://www.w3.org/1999/xlink" content-type="mycobank" xlink:type="simple">MB825079</object-id>
          </tp:taxon-name><tp:taxon-authority>Kistenich &amp; Timdal</tp:taxon-authority><tp:taxon-status xmlns:xlink="http://www.w3.org/1999/xlink" xlink:type="simple">sp. nov.</tp:taxon-status><xref ref-type="fig" rid="F3">Fig. 3</xref><!--PageBreak--></tp:nomenclature><tp:treatment-sec sec-type="diagnosis" id="SECID0EQJBG"><title>Diagnosis.</title><p>The species differs from <italic><tp:taxon-name><tp:taxon-name-part taxon-name-part-type="genus" reg="Krogia">K.</tp:taxon-name-part><tp:taxon-name-part taxon-name-part-type="species" reg="borneensis">borneensis</tp:taxon-name-part></tp:taxon-name></italic> in forming isidia as vegetative dispersal units, not lacinules, and from the other species in the genus in producing sekikaic and homosekikaic acid.</p></tp:treatment-sec><tp:treatment-sec sec-type="material" id="SECID0EBKBG"><title>Type.</title><p>New Caledonia, Province Sud, 20 km NNE of Nouméa, along dirt mountain road to Mt Dzumac, 3–400 m S of Seismic Station, ca. <named-content xmlns:xlink="http://www.w3.org/1999/xlink" content-type="dwc:verbatimCoordinates" xlink:type="simple"><named-content content-type="geo-json" specific-use="{&#34;type&#34;:&#34;Point&#34;,&#34;coordinates&#34;:[166.416667,-22.050000]}" id="NCID0EKKBG" xlink:type="simple">22°03'S, 166°25'E</named-content></named-content>, 830 m alt., on unidentified tree trunk in forest near the road, 2005-12-06, A. Elvebakk 05:633 (O L-186393, holotype; CANB, isotype [not seen]) [<abbrev xmlns:xlink="http://www.w3.org/1999/xlink" xlink:title="thin-layer chromatography" id="ABBRID0EPKBG" xlink:type="simple">TLC</abbrev>: sekikaic and homosekikaic acid; GenBank: <ext-link xmlns:xlink="http://www.w3.org/1999/xlink" ext-link-type="gen" xlink:href="MH174285" xlink:type="simple">MH174285</ext-link> (<abbrev xmlns:xlink="http://www.w3.org/1999/xlink" xlink:title="nuclear ribosomal transcribed spacer region" id="ABBRID0EYKBG" xlink:type="simple">ITS</abbrev>)].</p></tp:treatment-sec><tp:treatment-sec sec-type="description" id="SECID0E3KBG"><title>Description.</title><p>Thallus effuse, squamulose; squamules up to 0.4 mm wide, rounded and adnate when young, later becoming somewhat elongated with a crenulate and slightly ascending margin, flattened, green, with scattered patches of red (K+ purple) spots, epruinose, glabrous; margin concolorous with upper side, not fibrillose; lower side white; isidia attached marginally to the squamules, simple or sparingly branched, up to 1.8 mm long and 0.1 mm wide. Upper cortex composed of a few layers of thick-walled, irregularly or mainly periclinally orientated hyphae with angular to shortly cylindrical lumina, 15–30 µm thick, lacking an epinecral layer, not containing crystals (polarised light!)<!--PageBreak-->; algal layer 30–40 µm thick, filled with crystals dissolving in K; medulla composed of loosely interwoven hyphae, containing crystals in the upper part; lower cortex lacking; prothallus brownish-black, well developed. Apothecia up to 0.8 mm diam. when simple, often forming aggregates up to 1.6 mm diam., dark reddish-brown to <!--PageBreak-->brownish-black, more or less plane, with a rather distinct, concolorous or slightly darker, flexuose margin; excipulum dark reddish-brown throughout, composed of radiating, closely conglutinated, thick-walled hyphae with narrowly cylindrical lumina, inner part containing crystals dissolving in K; hypothecium dark reddish-brown, composed of closely conglutinated, thick-walled hyphae with narrowly cylindrical lumina, containing crystals dissolving in K; epithecium colourless, not containing crystals (but crystals present in hymenium below). Ascospores filiform, curved, simple, spirally arranged in ascus, ca. 20–30 × ca. 1.0 µm (estimate of curved spores). Conidiomata not seen.</p><fig id="F3" position="float" orientation="portrait"><label>Figure 3.</label><caption><p><italic><tp:taxon-name><tp:taxon-name-part taxon-name-part-type="genus" reg="Krogia">Krogia</tp:taxon-name-part><tp:taxon-name-part taxon-name-part-type="species" reg="isidiata">isidiata.</tp:taxon-name-part></tp:taxon-name></italic><bold>A</bold> field photograph of <ext-link xmlns:xlink="http://www.w3.org/1999/xlink" ext-link-type="gen" xlink:href="JR35688" xlink:type="simple">JR35688</ext-link><bold>B</bold> field photograph of <ext-link xmlns:xlink="http://www.w3.org/1999/xlink" ext-link-type="gen" xlink:href="JR35034" xlink:type="simple">JR35034</ext-link><bold>C</bold> herbarium photograph of holotype. Scale bar: 1 mm. Photo: J. Rikkinen (<bold>A, B</bold>), E. Timdal (<bold>C</bold>).</p></caption><graphic xmlns:xlink="http://www.w3.org/1999/xlink" xlink:href="mycokeys-40-069-g003.jpg" position="float" orientation="portrait" xlink:type="simple" id="oo_231357.jpg"/></fig></tp:treatment-sec><tp:treatment-sec sec-type="chemistry" id="SECID0ESMBG"><title>Chemistry.</title><p>Sekikaic acid (major), homosekikaic acid (major). Spot tests: all negative, except for red patches being K+ purple.</p></tp:treatment-sec><tp:treatment-sec sec-type="distribution" id="SECID0EXMBG"><title>Distribution.</title><p>The species is known from four collections at three localities in New Caledonia.</p><p><bold>Ecology</bold>. The species grows on tree trunks in moist or mesic tropical forests and woodlands (Fig. <xref ref-type="fig" rid="F5">5B</xref>). All collections are from low-elevation sites and from ultramafic soils typical of the southern part of Grande Terre (main island of New Caledonia). It prefers shaded basal trunks that are otherwise mainly dominated by epiphytic bryophytes and/or leprarioid lichens.</p></tp:treatment-sec><tp:treatment-sec sec-type="etymology" id="SECID0EENBG"><title>Etymology.</title><p>The specific epithet refers to its vegetative dispersal units, isidia.</p></tp:treatment-sec><tp:treatment-sec sec-type="remarks" id="SECID0EJNBG"><title>Remarks.</title><p>This species and <italic><tp:taxon-name><tp:taxon-name-part taxon-name-part-type="genus" reg="Krogia">K.</tp:taxon-name-part><tp:taxon-name-part taxon-name-part-type="species" reg="macrophylla">macrophylla</tp:taxon-name-part></tp:taxon-name></italic> are the only isidiate species of <italic><tp:taxon-name><tp:taxon-name-part taxon-name-part-type="genus" reg="Krogia">Krogia</tp:taxon-name-part></tp:taxon-name></italic>. They differ morphologically mainly in the size and shape of the squamules. In <italic><tp:taxon-name><tp:taxon-name-part taxon-name-part-type="genus" reg="Krogia">K.</tp:taxon-name-part><tp:taxon-name-part taxon-name-part-type="species" reg="isidiata">isidiata</tp:taxon-name-part></tp:taxon-name></italic>, they are small (up to 0.4 mm wide), rounded and adnate to somewhat elongated and with a slightly ascending margin and, in <italic><tp:taxon-name><tp:taxon-name-part taxon-name-part-type="genus" reg="Krogia">K.</tp:taxon-name-part><tp:taxon-name-part taxon-name-part-type="species" reg="macrophylla">macrophylla</tp:taxon-name-part></tp:taxon-name></italic>, large (up to 3 mm wide), elongated and ascending even when young. In <italic><tp:taxon-name><tp:taxon-name-part taxon-name-part-type="genus" reg="Krogia">K.</tp:taxon-name-part><tp:taxon-name-part taxon-name-part-type="species" reg="isidiata">isidiata</tp:taxon-name-part></tp:taxon-name></italic>, the squamules are attached to a prothallus, whereas in the latter species, a prothallus has not been observed. The former species contains sekikaic and homosekikaic acid, the latter an unknown compound resembling boninic acid.</p><p><italic><tp:taxon-name><tp:taxon-name-part taxon-name-part-type="genus" reg="Krogia">Krogia</tp:taxon-name-part><tp:taxon-name-part taxon-name-part-type="species" reg="isidiata">isidiata</tp:taxon-name-part></tp:taxon-name></italic> shares the secondary chemistry with <italic><tp:taxon-name><tp:taxon-name-part taxon-name-part-type="genus" reg="Krogia">K.</tp:taxon-name-part><tp:taxon-name-part taxon-name-part-type="species" reg="borneensis">borneensis</tp:taxon-name-part></tp:taxon-name></italic>; see that species for discussion.</p></tp:treatment-sec><tp:treatment-sec sec-type="material" id="SECID0E1PBG"><title>Additional specimens examined.</title><p>New Caledonia. <italic>Province Sud</italic>: Yaté, dense forests along road RP 3 about 5 km west of Yaté, on tree trunk, <named-content xmlns:xlink="http://www.w3.org/1999/xlink" content-type="dwc:verbatimCoordinates" xlink:type="simple"><named-content content-type="geo-json" specific-use="{&#34;type&#34;:&#34;Point&#34;,&#34;coordinates&#34;:[166.902819,-22.167675]}" id="NCID0EFQBG" xlink:type="simple">22°10'03.63"S, 166°54'10.15"E</named-content></named-content>, 410 m alt., 2016-09-20, J. Rikkinen 34385 (H); Blue River Provincial Park, dense riparian forest near camp site on river bank, on tree trunk, <named-content xmlns:xlink="http://www.w3.org/1999/xlink" content-type="dwc:verbatimCoordinates" xlink:type="simple"><named-content content-type="geo-json" specific-use="{&#34;type&#34;:&#34;Point&#34;,&#34;coordinates&#34;:[166.638956,-22.098553]}" id="NCID0ENQBG" xlink:type="simple">22°05'54.79"S, 166°38'20.24"E</named-content></named-content>, 200 m alt. 2016-09-22, J. Rikkinen 35034 (H); Blue River Provincial Park, dense forest between camp site and road GR NC1, on tree trunk, <named-content xmlns:xlink="http://www.w3.org/1999/xlink" content-type="dwc:verbatimCoordinates" xlink:type="simple"><named-content content-type="geo-json" specific-use="{&#34;type&#34;:&#34;Point&#34;,&#34;coordinates&#34;:[166.639594,-22.096564]}" id="NCID0EVQBG" xlink:type="simple">22°05'47.63"S, 166°38'22.54"E</named-content></named-content>, 220 m alt., 2016-09-24, J. Rikkinen 35688 (H, PC).</p></tp:treatment-sec><tp:treatment-sec><!--Section generated to contain objects referenced in tp:taxon-treatment.--><fig id="F5" position="float" orientation="portrait"><label>Figure 5.</label><caption><p>Habitat images from New Caledonia <bold>A</bold> Mont Humboldt Nature Reserve, site of <italic><tp:taxon-name><tp:taxon-name-part taxon-name-part-type="genus" reg="Krogia">K.</tp:taxon-name-part><tp:taxon-name-part taxon-name-part-type="species" reg="macrophylla">macrophylla</tp:taxon-name-part></tp:taxon-name></italic>, with <italic><tp:taxon-name><tp:taxon-name-part taxon-name-part-type="genus" reg="Araucaria">Araucaria</tp:taxon-name-part><tp:taxon-name-part taxon-name-part-type="species" reg="humboldtensis">humboldtensis</tp:taxon-name-part></tp:taxon-name></italic><bold>B</bold> Blue River Provincial Park, site of <italic><tp:taxon-name><tp:taxon-name-part taxon-name-part-type="genus" reg="Krogia">K.</tp:taxon-name-part><tp:taxon-name-part taxon-name-part-type="species" reg="isidiata">isidiata</tp:taxon-name-part></tp:taxon-name></italic> and <italic><tp:taxon-name><tp:taxon-name-part taxon-name-part-type="genus" reg="Krogia">K.</tp:taxon-name-part><tp:taxon-name-part taxon-name-part-type="species" reg="macrophylla">macrophylla</tp:taxon-name-part></tp:taxon-name></italic><bold>C</bold> Mont Mou Nature Reserve, holotype locality of <italic><tp:taxon-name><tp:taxon-name-part taxon-name-part-type="genus" reg="Krogia">K.</tp:taxon-name-part><tp:taxon-name-part taxon-name-part-type="species" reg="macrophylla">macrophylla</tp:taxon-name-part></tp:taxon-name></italic>. Photo: J. Rikkinen.</p></caption><graphic xmlns:xlink="http://www.w3.org/1999/xlink" xlink:href="mycokeys-40-069-g005.jpg" position="float" orientation="portrait" xlink:type="simple" id="oo_231359.jpg"/></fig></tp:treatment-sec></tp:taxon-treatment>
