# Supplementary material for: Three new species of Krogia (Ramalinaceae, lichenised Ascomycota) from the Paleotropics
Source: MycoKeys. 2018 Sep 26;(40):69–88. doi: 10.3897/mycokeys.40.26025 (PMC6170524; doi:10.3897/mycokeys.40.26025)
Supplement: XML Treatment for Krogia macrophylla [file mycokeys.40.26025-treatment3.xml]

<!DOCTYPE tp:taxon-treatment
  PUBLIC "-//TaxonX//DTD Taxonomic Treatment Publishing DTD v0 20100105//EN" "tax-treatment-NSO.dtd">
<tp:taxon-treatment xmlns:tp="http://www.plazi.org/taxpub"><tp:treatment-meta><kwd-group><label>Taxon classification</label><kwd><named-content xmlns:xlink="http://www.w3.org/1999/xlink" content-type="kingdom">Fungi</named-content></kwd><kwd><named-content xmlns:xlink="http://www.w3.org/1999/xlink" content-type="order">Lecanorales</named-content></kwd><kwd><named-content xmlns:xlink="http://www.w3.org/1999/xlink" content-type="family">Ramalinaceae</named-content></kwd></kwd-group><mixed-citation publication-type="journal"><person-group><name><surname>Kistenich</surname><given-names>Sonja</given-names></name><name><surname>Rikkinen</surname><given-names>Jouko K.</given-names></name><name><surname>Thüs</surname><given-names>Holger</given-names></name><name><surname>Vairappan</surname><given-names>Charles S.</given-names></name><name><surname>Wolseley</surname><given-names>Patricia A.</given-names></name><name><surname>Timdal</surname><given-names>Einar</given-names></name></person-group><article-title>Three new species of <italic><tp:taxon-name><tp:taxon-name-part taxon-name-part-type="genus" reg="Krogia">Krogia</tp:taxon-name-part></tp:taxon-name></italic> (<tp:taxon-name><tp:taxon-name-part taxon-name-part-type="family">Ramalinaceae</tp:taxon-name-part></tp:taxon-name>, lichenised <tp:taxon-name><tp:taxon-name-part taxon-name-part-type="phylum">Ascomycota</tp:taxon-name-part></tp:taxon-name>) from the Paleotropics</article-title><source>MycoKeys</source><day>26</day><month>9</month><year>2018</year><volume>2018</volume><issue>40</issue><fpage>69</fpage><lpage>88</lpage><pub-id pub-id-type="doi">10.3897/mycokeys.40.26025</pub-id></mixed-citation></tp:treatment-meta><tp:nomenclature><tp:taxon-name>
            <tp:taxon-name-part taxon-name-part-type="genus" reg="Krogia">Krogia</tp:taxon-name-part>
            <tp:taxon-name-part taxon-name-part-type="species" reg="macrophylla">macrophylla</tp:taxon-name-part>
            <object-id xmlns:xlink="http://www.w3.org/1999/xlink" content-type="mycobank" xlink:type="simple">MB825080</object-id>
          </tp:taxon-name><tp:taxon-authority>Kistenich &amp; Timdal</tp:taxon-authority><tp:taxon-status xmlns:xlink="http://www.w3.org/1999/xlink" xlink:type="simple">sp. nov.</tp:taxon-status><xref ref-type="fig" rid="F4">Fig. 4</xref></tp:nomenclature><tp:treatment-sec sec-type="diagnosis" id="SECID0EHSBG"><title>Diagnosis.</title><p>The species differs from all other species of the genus in forming larger (up to 3 mm wide, vs. up to 0.3–1.5 mm wide in the other species) squamules and, except for <italic><tp:taxon-name><tp:taxon-name-part taxon-name-part-type="genus" reg="Krogia">K.</tp:taxon-name-part><tp:taxon-name-part taxon-name-part-type="species" reg="coralloides">coralloides</tp:taxon-name-part></tp:taxon-name></italic>, in producing an unknown compound resembling boninic acid.</p><!--PageBreak--></tp:treatment-sec><tp:treatment-sec sec-type="material" id="SECID0EZSBG"><title>Type.</title><p>New Caledonia, Province Sud, Mont Mou Nature Reserve, in low dense mist forest along foot path to the mountain summit, on tree trunk, <named-content xmlns:xlink="http://www.w3.org/1999/xlink" content-type="dwc:verbatimCoordinates" xlink:type="simple"><named-content content-type="geo-json" specific-use="{&#34;type&#34;:&#34;Point&#34;,&#34;coordinates&#34;:[166.348206,-22.061017]}" id="NCID0ECTBG" xlink:type="simple">22°03'39.66"S, 166°20'53.54"E</named-content></named-content>, 1162 m alt., 2016-09-26, J. Rikkinen 36077 (H, holotype [<abbrev xmlns:xlink="http://www.w3.org/1999/xlink" xlink:title="thin-layer chromatography" id="ABBRID0EHTBG" xlink:type="simple">TLC</abbrev>: <!--PageBreak-->unknown compound resembling boninic acid; GenBank: <ext-link xmlns:xlink="http://www.w3.org/1999/xlink" ext-link-type="gen" xlink:href="MH174288" xlink:type="simple">MH174288</ext-link> (<abbrev xmlns:xlink="http://www.w3.org/1999/xlink" xlink:title="nuclear ribosomal transcribed spacer region" id="ABBRID0ESTBG" xlink:type="simple">ITS</abbrev>)]; PC, isotype).</p></tp:treatment-sec><tp:treatment-sec sec-type="description" id="SECID0EWTBG"><title>Description.</title><p>Thallus effuse, squamulose; squamules up to 3 mm wide, at first rounded, later becoming incised and deeply divided into up to 1 mm wide lobes, ascending even when young, often imbricate, flattened or with an up-turned tip, greyish-green, with patches of purple (K+ bluish-black) spots, epruinose, glabrous; margin concolorous with upper side, not fibrillose; lower side white; isidia (present in one specimen) attached marginally to the squamules, simple or sparingly branched, up to 1.6 mm long and 0.2 mm wide. Upper cortex composed of thick-walled, irregularly orientated hyphae with angular to cylindrical lumina, 50–80 µm thick, lacking an epinecral layer, not containing crystals (polarised light!); algal layer 25–35 µm thick, filled with crystals dissolving in K; medulla composed of loosely interwoven hyphae, upper part containing crystals dissolving in K; lower cortex lacking; prothallus lacking. Apothecia up to 1 mm diam. when simple, often forming aggregates up to 6 mm diam., pale to medium brown, with purple patches, plane to weakly convex, with an indistinct, slightly paler, often flexuose margin; excipulum pale brown to colourless, composed of radiating, closely conglutinated, thick-walled hyphae with narrowly cylindrical lumina, not containing crystals; hypothecium pale brown to colourless, composed of closely conglutinated, thick-walled hyphae with narrowly cylindrical lumina, not containing crystals; epithecium colourless, not containing crystals; purple pigment occurring patchily in exciple, hypothecium and hymenium. Ascospores filiform, curved, simple, spirally arranged in ascus, ca. 20–30 × ca. 1.0 µm (estimate of curved spores). Conidiomata not seen.</p><fig id="F4" position="float" orientation="portrait"><label>Figure 4.</label><caption><p><italic><tp:taxon-name><tp:taxon-name-part taxon-name-part-type="genus" reg="Krogia">Krogia</tp:taxon-name-part><tp:taxon-name-part taxon-name-part-type="species" reg="macrophylla">macrophylla</tp:taxon-name-part></tp:taxon-name></italic><bold>A</bold> field photograph of <ext-link xmlns:xlink="http://www.w3.org/1999/xlink" ext-link-type="gen" xlink:href="JR36047" xlink:type="simple">JR36047</ext-link><bold>B</bold> field photograph of holotype <bold>C</bold> herbarium photograph of holotype. Scale bar: 1 mm. Photo: J. Rikkinen (<bold>A, B</bold>), E. Timdal (<bold>C</bold>).</p></caption><graphic xmlns:xlink="http://www.w3.org/1999/xlink" xlink:href="mycokeys-40-069-g004.jpg" position="float" orientation="portrait" xlink:type="simple" id="oo_231358.jpg"/></fig></tp:treatment-sec><tp:treatment-sec sec-type="chemistry" id="SECID0ECVBG"><title>Chemistry.</title><p>An unknown compound resembling boninic acid (major) and traces of additional compounds. Spot tests: all negative, except for purple patches being K+ deeper purple to bluish-black.</p></tp:treatment-sec><tp:treatment-sec sec-type="distribution" id="SECID0EHVBG"><title>Distribution.</title><p>The species is known from three localities in New Caledonia.</p></tp:treatment-sec><tp:treatment-sec sec-type="y" id="SECID0EMVBG"><title>Ecology.</title><p>The species grows on tree trunks in moist or wet tropical forests (Figs <xref ref-type="fig" rid="F5">5A–C</xref>). Two collections are from montane mist forests and one from a low-elevation rainforest, all on ultramafic soils typical of the southern part of Grande Terre (main island of New Caledonia). It prefers shaded basal trunks that are otherwise mainly dominated by epiphytic bryophytes and/or leprarioid lichens.</p><fig id="F5" position="float" orientation="portrait"><label>Figure 5.</label><caption><p>Habitat images from New Caledonia <bold>A</bold> Mont Humboldt Nature Reserve, site of <italic><tp:taxon-name><tp:taxon-name-part taxon-name-part-type="genus" reg="Krogia">K.</tp:taxon-name-part><tp:taxon-name-part taxon-name-part-type="species" reg="macrophylla">macrophylla</tp:taxon-name-part></tp:taxon-name></italic>, with <italic><tp:taxon-name><tp:taxon-name-part taxon-name-part-type="genus" reg="Araucaria">Araucaria</tp:taxon-name-part><tp:taxon-name-part taxon-name-part-type="species" reg="humboldtensis">humboldtensis</tp:taxon-name-part></tp:taxon-name></italic><bold>B</bold> Blue River Provincial Park, site of <italic><tp:taxon-name><tp:taxon-name-part taxon-name-part-type="genus" reg="Krogia">K.</tp:taxon-name-part><tp:taxon-name-part taxon-name-part-type="species" reg="isidiata">isidiata</tp:taxon-name-part></tp:taxon-name></italic> and <italic><tp:taxon-name><tp:taxon-name-part taxon-name-part-type="genus" reg="Krogia">K.</tp:taxon-name-part><tp:taxon-name-part taxon-name-part-type="species" reg="macrophylla">macrophylla</tp:taxon-name-part></tp:taxon-name></italic><bold>C</bold> Mont Mou Nature Reserve, holotype locality of <italic><tp:taxon-name><tp:taxon-name-part taxon-name-part-type="genus" reg="Krogia">K.</tp:taxon-name-part><tp:taxon-name-part taxon-name-part-type="species" reg="macrophylla">macrophylla</tp:taxon-name-part></tp:taxon-name></italic>. Photo: J. Rikkinen.</p></caption><graphic xmlns:xlink="http://www.w3.org/1999/xlink" xlink:href="mycokeys-40-069-g005.jpg" position="float" orientation="portrait" xlink:type="simple" id="oo_231359.jpg"/></fig></tp:treatment-sec><tp:treatment-sec sec-type="etymology" id="SECID0EAYBG"><title>Etymology.</title><p>The specific epithet refers to the large squamules.</p></tp:treatment-sec><tp:treatment-sec sec-type="remarks" id="SECID0EFYBG"><title>Remarks.</title><p>In the examined material, one specimen (Rikkinen 38565) is isidiate, whereas the others are not. Our first assumption, that two species were involved, was not confirmed by the phylogeny (Fig. <xref ref-type="fig" rid="F1">1</xref>) and it appears that vegetative dispersal units, isidia, are produced occasionally in <italic><tp:taxon-name><tp:taxon-name-part taxon-name-part-type="genus" reg="Krogia">K.</tp:taxon-name-part><tp:taxon-name-part taxon-name-part-type="species" reg="macrophylla">macrophylla</tp:taxon-name-part></tp:taxon-name></italic>. The only other isidiate species of <italic><tp:taxon-name><tp:taxon-name-part taxon-name-part-type="genus" reg="Krogia">Krogia</tp:taxon-name-part></tp:taxon-name></italic> is <italic><tp:taxon-name><tp:taxon-name-part taxon-name-part-type="genus" reg="Krogia">K.</tp:taxon-name-part><tp:taxon-name-part taxon-name-part-type="species" reg="isidiata">isidiata</tp:taxon-name-part></tp:taxon-name></italic>; see that species discussion.</p><p><italic><tp:taxon-name><tp:taxon-name-part taxon-name-part-type="genus" reg="Krogia">Krogia</tp:taxon-name-part><tp:taxon-name-part taxon-name-part-type="species" reg="macrophylla">macrophylla</tp:taxon-name-part></tp:taxon-name></italic> has a similar secondary chemistry to <italic><tp:taxon-name><tp:taxon-name-part taxon-name-part-type="genus" reg="Krogia">K.</tp:taxon-name-part><tp:taxon-name-part taxon-name-part-type="species" reg="coralloides">coralloides</tp:taxon-name-part></tp:taxon-name></italic> (an unknown substance resembling boninic acid as the major constituent) but differs in lacking the boninic acid that co-occurs as the major constituent in <italic><tp:taxon-name><tp:taxon-name-part taxon-name-part-type="genus" reg="Krogia">K.</tp:taxon-name-part><tp:taxon-name-part taxon-name-part-type="species" reg="coralloides">coralloides</tp:taxon-name-part></tp:taxon-name></italic> (<xref ref-type="bibr" rid="B24">Timdal 2002</xref>). <italic><tp:taxon-name><tp:taxon-name-part taxon-name-part-type="genus" reg="Krogia">Krogia</tp:taxon-name-part><tp:taxon-name-part taxon-name-part-type="species" reg="coralloides">coralloides</tp:taxon-name-part></tp:taxon-name></italic> forms smaller (up to 1 mm wide), more linear lobes with often down-turned tips.</p><!--PageBreak--></tp:treatment-sec><tp:treatment-sec sec-type="material" id="SECID0E61BG"><title>Additional specimens examined.</title><p>New Caledonia. <italic>Province Sud</italic>: Blue River Provincial Park, dense riparian forest near camp site on river bank, on tree trunk, <named-content xmlns:xlink="http://www.w3.org/1999/xlink" content-type="dwc:verbatimCoordinates" xlink:type="simple"><named-content content-type="geo-json" specific-use="{&#34;type&#34;:&#34;Point&#34;,&#34;coordinates&#34;:[166.638956,-22.098553]}" id="NCID0EK2BG" xlink:type="simple">22°05'54.79"S, 166°38'20.24"E</named-content></named-content>, 200 m alt., 2016-09- 22, J. Rikkinen 35037 (H); <!--PageBreak-->locality data as for holotype, J. Rikkinen 36047 (H); Mont Humboldt Nature Reserve, close to Mont Humboldt refuge, in low dense mist forest along foot path from shelter towards the mountain summit, on tree trunk, <named-content xmlns:xlink="http://www.w3.org/1999/xlink" content-type="dwc:verbatimCoordinates" xlink:type="simple"><named-content content-type="geo-json" specific-use="{&#34;type&#34;:&#34;Point&#34;,&#34;coordinates&#34;:[166.413658,-21.879664]}" id="NCID0EU2BG" xlink:type="simple">21°52'46.79"S, 166°24'49.17"E</named-content></named-content>, 1320 m alt., 2011-11-09, J. Rikkinen 38565 (H).</p><sec sec-type="Key to the species of Krogia" id="SECID0EZ2BG"><title>Key to the species of <italic><tp:taxon-name><tp:taxon-name-part taxon-name-part-type="genus" reg="Krogia">Krogia</tp:taxon-name-part></tp:taxon-name></italic></title><table-wrap content-type="key" position="anchor" orientation="portrait"><table id="TID0E4NAG" rules="all"><tbody><tr><td rowspan="1" colspan="1">1</td><td rowspan="1" colspan="1">Squamules large, up to 3 mm wide and with up to 1 mm wide lobes; containing an unknown compound resembling boninic acid</td><td rowspan="1" colspan="1">
                      <bold><italic><tp:taxon-name>
                            <tp:taxon-name-part taxon-name-part-type="genus" reg="Krogia">K.</tp:taxon-name-part>
                            <tp:taxon-name-part taxon-name-part-type="species" reg="macrophylla">macrophylla</tp:taxon-name-part>
                          </tp:taxon-name></italic></bold>
                    </td></tr><tr><td rowspan="1" colspan="1">–</td><td rowspan="1" colspan="1">Squamules smaller, up to 1.5 mm wide and with up to 0.4 mm wide lobes; chemistry various</td><td rowspan="1" colspan="1">
                      <bold>2</bold>
                    </td></tr><tr><td rowspan="1" colspan="1">2</td><td rowspan="1" colspan="1">Thallus with isidia; containing sekikaic and homosekikaic acid</td><td rowspan="1" colspan="1">
                      <bold><italic><tp:taxon-name>
                            <tp:taxon-name-part taxon-name-part-type="genus" reg="Krogia">K.</tp:taxon-name-part>
                            <tp:taxon-name-part taxon-name-part-type="species" reg="isidiata">isidiata</tp:taxon-name-part>
                          </tp:taxon-name></italic></bold>
                    </td></tr><tr><td rowspan="1" colspan="1">–</td><td rowspan="1" colspan="1">Thallus without isidia; chemistry various</td><td rowspan="1" colspan="1">
                      <bold>3</bold>
                    </td></tr><tr><td rowspan="1" colspan="1">3</td><td rowspan="1" colspan="1">Squamules minute, up to 0.3 wide and with up to 0.1 mm, simple lobes, forming a microphyllinous crust; not containing lichen substances</td><td rowspan="1" colspan="1">
                      <bold><italic><tp:taxon-name>
                            <tp:taxon-name-part taxon-name-part-type="genus" reg="Krogia">K.</tp:taxon-name-part>
                            <tp:taxon-name-part taxon-name-part-type="species" reg="microphylla">microphylla</tp:taxon-name-part>
                          </tp:taxon-name></italic></bold>
                    </td></tr><tr><td rowspan="1" colspan="1">–</td><td rowspan="1" colspan="1">Squamules medium sized, up to 1.5 mm wide and with up to 0.4 mm wide, coralloid elongated lobes; containing lichen substances</td><td rowspan="1" colspan="1">
                      <bold>4</bold>
                    </td></tr><tr><td rowspan="1" colspan="1">4</td><td rowspan="1" colspan="1">Thallus with brownish black hypothallus; containing sekikaic and homosekikaic acid</td><td rowspan="1" colspan="1">
                      <bold><italic><tp:taxon-name>
                            <tp:taxon-name-part taxon-name-part-type="genus" reg="Krogia">K.</tp:taxon-name-part>
                            <tp:taxon-name-part taxon-name-part-type="species" reg="borneensis">borneensis</tp:taxon-name-part>
                          </tp:taxon-name></italic></bold>
                    </td></tr><tr><td rowspan="1" colspan="1">–</td><td rowspan="1" colspan="1">Thallus without distinct hypothallus; chemistry different</td><td rowspan="1" colspan="1">
                      <bold>5</bold>
                    </td></tr><tr><td rowspan="1" colspan="1">5</td><td rowspan="1" colspan="1">Squamules mainly flattened; lobes up to 0.4 mm wide; containing 4-O-methylcryptochlorophaeic acid</td><td rowspan="1" colspan="1">
                      <bold><italic><tp:taxon-name>
                            <tp:taxon-name-part taxon-name-part-type="genus" reg="Krogia">K.</tp:taxon-name-part>
                            <tp:taxon-name-part taxon-name-part-type="species" reg="antillarum">antillarum</tp:taxon-name-part>
                          </tp:taxon-name></italic></bold>
                    </td></tr><tr><td rowspan="1" colspan="1">–</td><td rowspan="1" colspan="1">Squamules mainly convex; lobes up to 0.1 mm wide; containing boninic acid and an unknown, similar compound</td><td rowspan="1" colspan="1">
                      <bold><italic><tp:taxon-name>
                            <tp:taxon-name-part taxon-name-part-type="genus" reg="Krogia">K.</tp:taxon-name-part>
                            <tp:taxon-name-part taxon-name-part-type="species" reg="coralloides">coralloides</tp:taxon-name-part>
                          </tp:taxon-name></italic></bold>
                    </td></tr></tbody></table></table-wrap></sec></tp:treatment-sec><tp:treatment-sec><!--Section generated to contain objects referenced in tp:taxon-treatment.--><fig id="F1" position="float" orientation="portrait"><label>Figure 1.</label><caption><p>Hypothesis of the phylogenetic relationships and placement of the 15 <italic><tp:taxon-name><tp:taxon-name-part taxon-name-part-type="genus" reg="Krogia">Krogia</tp:taxon-name-part></tp:taxon-name></italic> accessions. It shows the extended majority-rule consensus tree resulting from the Bayesian MCMC analysis with Bayesian <abbrev xmlns:xlink="http://www.w3.org/1999/xlink" xlink:title="posterior probabilities" id="ABBRID0EKPAG" xlink:type="simple">PP</abbrev> ≥ 0.7 (above branch) and/or Garli maximum likelihood <abbrev xmlns:xlink="http://www.w3.org/1999/xlink" xlink:title="bootstrap support" id="ABBRID0EOPAG" xlink:type="simple">BS</abbrev> ≥ 50 (below branch) and branch lengths. Strongly supported branches (<abbrev xmlns:xlink="http://www.w3.org/1999/xlink" xlink:title="posterior probabilities" id="ABBRID0ESPAG" xlink:type="simple">PP</abbrev> ≥ 0.95 and <abbrev xmlns:xlink="http://www.w3.org/1999/xlink" xlink:title="bootstrap support" id="ABBRID0EWPAG" xlink:type="simple">BS</abbrev> ≥ 95) are marked in bold; branches with <abbrev xmlns:xlink="http://www.w3.org/1999/xlink" xlink:title="posterior probabilities" id="ABBRID0E1PAG" xlink:type="simple">PP</abbrev> ≥ 0.95 and <abbrev xmlns:xlink="http://www.w3.org/1999/xlink" xlink:title="bootstrap support" id="ABBRID0E5PAG" xlink:type="simple">BS</abbrev> ≥ 70 are marked in bold grey; branches only supported by <abbrev xmlns:xlink="http://www.w3.org/1999/xlink" xlink:title="posterior probabilities" id="ABBRID0ECQAG" xlink:type="simple">PP</abbrev> ≥ 0.7 are marked with an asterisk above the branch. <italic><tp:taxon-name><tp:taxon-name-part taxon-name-part-type="genus" reg="Bacidia">Bacidia</tp:taxon-name-part><tp:taxon-name-part taxon-name-part-type="species" reg="rosella">rosella</tp:taxon-name-part></tp:taxon-name></italic>, <italic><tp:taxon-name><tp:taxon-name-part taxon-name-part-type="genus" reg="Bacidia">B.</tp:taxon-name-part><tp:taxon-name-part taxon-name-part-type="species" reg="rubella">rubella</tp:taxon-name-part></tp:taxon-name></italic> and <italic><tp:taxon-name><tp:taxon-name-part taxon-name-part-type="genus" reg="Bacidia">B.</tp:taxon-name-part><tp:taxon-name-part taxon-name-part-type="species" reg="sipmanii">sipmanii</tp:taxon-name-part></tp:taxon-name></italic> were used as outgroup. Scale bar indicates 0.05 changes per site.</p></caption><graphic xmlns:xlink="http://www.w3.org/1999/xlink" xlink:href="mycokeys-40-069-g001.jpg" position="float" orientation="portrait" xlink:type="simple" id="oo_231355.jpg"/></fig></tp:treatment-sec><ref-list><ref id="B24"><mixed-citation xmlns:xlink="http://www.w3.org/1999/xlink" xlink:type="simple"><person-group><name name-style="western"><surname>Timdal</surname><given-names>E</given-names></name></person-group> (<year>2002</year>) <article-title><italic><tp:taxon-name><tp:taxon-name-part taxon-name-part-type="genus">Krogia</tp:taxon-name-part><tp:taxon-name-part taxon-name-part-type="species">coralloides</tp:taxon-name-part></tp:taxon-name></italic>, a new lichen genus and species from Mauritius.</article-title><source>The Lichenologist</source><volume>34</volume>: <fpage>293</fpage>–<lpage>296</lpage>.</mixed-citation></ref></ref-list></tp:taxon-treatment>
